# Supplementary material for: An assessment of irrigated rice production energy efficiency and environmental footprint with in-field and off-field rice straw management practices
Source: Sci Rep. 2019 Nov 15;9:16887. doi: 10.1038/s41598-019-53072-x (PMC6858447; doi:10.1038/s41598-019-53072-x)
Supplement: Supplementary file 1 — Dataset 1 [file 41598_2019_53072_MOESM1_ESM.xlsx]

## Sheet: Summary
SimaPro 8.0.5.13	Impact assessment	Date:	2015-10-11	Time:	12:07:12.583000
Project	LCA Rice production-IRRI_1							Impact category	Unit	UC5-STR_LCA	UC5-SB_LCA	UC5-PSR_LCA	UC5-CSR_LCA
								Abiotic depletion	kg Sb eq	0.00345305	0.00345429	0.00345321	0.00345371
								Abiotic depletion (fossil fuels)	MJ	15218.4	15651.6	15269.8	15546.6
Calculation:	Compare							Global warming (GWP100a)	kg CO2 eq	4995.44	3882.82	3647.78	3792.15
Results:	Impact assessment							Ozone layer depletion (ODP)	kg CFC-11 eq	7.36117e-06	7.42392e-06	7.36902e-06	7.39451e-06
Product 1:	1 ha UC5-STR_LCA (of project LCA Rice production-IRRI_1)							Human toxicity	kg 1,4-DB eq	158.085	159.128	158.215	158.639
Product 2:	1 ha UC5-SB_LCA (of project LCA Rice production-IRRI_1)							Fresh water aquatic ecotox.	kg 1,4-DB eq	1.22315	1.23916	1.22515	1.23165
Product 3:	1 ha UC5-PSR_LCA (of project LCA Rice production-IRRI_1)							Marine aquatic ecotoxicity	kg 1,4-DB eq	32635.1	33050.4	32687	32855.7
Product 4:	1 ha UC5-CSR_LCA (of project LCA Rice production-IRRI_1)							Terrestrial ecotoxicity	kg 1,4-DB eq	0.130068	0.13145	0.130241	0.130803
Method:	CML-IA baseline V3.02 / EU25							Photochemical oxidation	kg C2H4 eq	0.884614	0.558279	0.573252	0.557926
Indicator:	Characterization							Acidification	kg SO2 eq	6.52536	6.86916	6.56834	6.708
Skip categories:	Never							Eutrophication	kg PO4--- eq	2.33972	2.60346	2.29911	2.50396
Exclude infrastructure processes:	Yes
Exclude long-term emissions:	Yes
Sorted on item:	Impact category
Sort order:	Ascending
Impact category	Unit	STR	SB	PSR	CSR
Abiotic depletion (fossil fuels), 15.4 GJ	MJ	15218.4	15651.6	15269.8	15546.6
Global warming (GWP100a), 4.1 Mg CO2 eq	kg CO2 eq	4995.44	3882.82	3647.78	3792.15
Human toxicity, 0.17 Mg 1,4 DB eq	kg 1,4-DB eq	158.085	159.128	158.215	158.639
Marine aquatic ecotoxicity 32.8 Mg 1,4 DB eq	kg 1,4-DB eq	32635.1	33050.4	32687	32855.7
		STR	SB	PSR	CSR	Average
	Abiotic depletion (fossil fuels), 15.4 GJ	0.986825	1.01491	0.990158	1.00811	15421.6
	Global warming (GWP100a), 4.1 Mg CO2 eq	1.22451	0.951778	0.894163	0.929552	4079.55
	Human toxicity, 0.17 Mg 1,4 DB eq	0.997276	1.00385	0.998098	1.00077	158.517
	Marine aquatic ecotoxicity 32.8 Mg 1,4 DB eq	0.994759	1.00742	0.996341	1.00148	32807.1
PSR is control scenario																											Mech-fuel-Human toxic
	Wet season																										WS	0.16	0.17	0.18	0.23
								Wet season																				5.46	5.37	5.63	5.66
																											DS	0.11	0.13	0.17	0.12
		CSR	PSR	SB	SRT				CSR	PSR	SB	SRT																5.37	5.27	5.32	5.35
	Paddy Yield, 5.9 Mg/ha	5.93507	6.06179	5.75525	5.73291			Paddy yield (Mg/ha)	5.93507	6.06179	5.75525	5.73291
	Grain quality (head rice recovery ratio), 63.6%	63.3093	64.0653	62.5373	64.304			Head rice recovery ratio	63.3093	64.0653	62.5373	64.304
	Energy efficiency, 5.64	3.88496	4.11982	3.01732	3.924			Net energy balance (GJ/ha)	70.3559	69.0244	61.6637	62.2443
																												0.27	0.3	0.35	0.35
																												10.83	10.64	10.95	11.01		burning straw SD
																											Burning						0.23	t/ha
								SD																						0.0499548			2.21	Yield
									CSR	PSR	SB	SRT
		CSR	PSR	SB	SRT	Average		Paddy yield (Mg/ha)	0.210154	0.681839	0.350875	0.65146
	Paddy Yield, 5.9 Mg/ha	1.01087	1.03245	0.980241	0.976437	5.87125		Head rice recovery ratio	1.22053	2.05202	2.91151	0.943839
	Grain quality (head rice recovery ratio), 63.6%	0.99615	1.00805	0.984003	1.0118	63.554		Net energy balance (GJ/ha)	4.07	11.48	5.57	10.29
	Energy efficiency, 5.64	1.03973	1.10258	0.80752	1.05017	3.73652
	Dry season							Dry season
		CSR	PSR	SB	SRT				CSR	PSR	SB	SRT
	Paddy Yield, 4.2 Mg/ha	4.23996	4.14278	4.07345	4.41069			Annual paddy yield (Mg/ha)	4.23996	4.14278	4.07345	4.41069
	Grain quality (head rice recovery ratio), 49.6%	49.0411	46.6797	51.2348	51.4787			Head rice recovery (%)	49.0411	46.6797	51.2348	51.4787
	Energy efficiency, 3.7	2.8978	2.84286	1.92635	3.03157			Net energy balance (GJ/ha)	46.0568	41.6862	37.6187	43.0486
								SD
									CSR	PSR	SB	SRT
		CSR	PSR	SB	SRT	Average		Annual paddy yield (Mg/ha)	0.679194	0.529932	0.418329	0.109466
	Paddy Yield, 4.2 Mg/ha	1.00551	0.982465	0.966024	1.046	4.21672		Head rice recovery (%)	1.99324	4.16887	2.48274	1.62216
	Grain quality (head rice recovery ratio), 49.6%	0.988561	0.94096	1.03278	1.0377	49.6086		Net energy balance (GJ/ha)	11.14	8.6	6.58	1.93
								Total (Annual)
									CSRm	PSRm	SB	SRt
	two season							Annual paddy yield (Mg/ha)	10.175	10.2046	9.8287	10.1436
		CSR	PSR	SB	SRT	PSR		Head rice recovery (%)	56.1752	55.3725	56.8861	57.8913
	Annual paddy yield (10.2 Mg/ha)	10.175	10.2046	9.8287	10.1436	10.2046		Annual net energy (GJ/ha)	116.413	110.711	99.2825	105.293
	Grain quality (head rice recovery ratio), 63.6%	56.1752	55.3725	56.8861	57.8913	55.3725		Annual GHGE (MgCO2-eq/ha)	6.82555	7.61155	7.40355	11.2165
	Net energy balance (4.7)	3.39413	3.4965	2.48017	3.49157	3.4965		Annual human toxicity (Mg 1,4 DB-eq/ ha)	1.15351	1.15301	1.34497	1.154
								SD
		Partial removal (control = 1)	Complete straw removal	In-field burning	Straw retained and incorporated				CSRm	PSRm	SB	SRt
	Annual paddy yield (10.2 Mg/ha)	1	0.997105	0.963166	0.994025			Annual paddy yield (Mg/ha)	0.889348	1.21177	0.769204	0.760926
	Grain quality: head rice recovery (55.4%)	1	1.0145	1.02733	1.04549			Head rice recovery (%)	1.60689	3.11045	2.69712	1.283
	Net energy balance (4.7)	1	0.970723	0.709329	0.99859			Annual net energy (GJ/ha)	15.21	20.08	12.15	12.22
								GHGE (Mg CO2-eq/ha)	0.81262	1.2778	1.24656	2.81663
								Human toxicity (Mg 1,4 DB-eq/ ha)	0.0282729	0.0272798	0.0896168	0.0242812

## Sheet: LAND PREPARATION
OPERATION	PLOWING
Amount of fuel used	10L				FC	15.7935
Plot No.	Treatment	Area		Fuel used	Fuel consumption, FC
		(m^2)	ha	mL	L/ha
1	CSR	506.1	0.05061	799.311	15.7935
2	PSR	592.9	0.05929	936.399	15.7935
3	SB	457.9	0.04579	723.187	15.7935
4	CSR	578.4	0.05784	913.499	15.7935
5	SB	501.3	0.05013	791.73	15.7935
6	SRT	592.9	0.05929	936.399	15.7935
7	SB	486.2	0.04862	767.882	15.7935
8	SRT	569.5	0.05695	899.442	15.7935
9	SRT	439.9	0.04399	694.758	15.7935
10	PSR	555.6	0.05556	877.489	15.7935
11	CSR	481.5	0.04815	760.459	15.7935
12	PSR	569.5	0.05695	899.442	15.7935
			0.63317
Dec 04* & 9	FIRST PUDDLING
Plot No.	Treatment	Area		Time			Fuel used	FC (L/hr)		Field Capacity					FIRST PUDDLING			Lit/ha)
		(m^2)	ha	min	min	hr	mL	L/hr	L/ha	hr/ha					CSR	PSR	SB	SRT
1	CSR	506.1	0.05061	13:05	13.0833	0.218056	360	1.65096	7.11322	4.30855					7.11322	5.73453	5.02293	4.0479
2	CSR	578.4	0.05784	17:55	17.9167	0.298611	370	1.23907	6.39696	5.16271					6.39696	5.0396	3.90786	4.56541
3	CSR*	481.5	0.04815	36:20	36.3333	0.605556	760	1.25505	15.784							5.26778		6.13776
4	PSR	592.9	0.05929	15:21	15.35	0.255833	340	1.32899	5.73453	4.31495				Ave	6.75509	5.3473	4.46539	4.91702
5	PSR	555.6	0.05556	12:20	12.3333	0.205556	280	1.36216	5.0396	3.6997				Stdev	0.506473	0.354223	0.788476	1.08839
6	PSR	569.5	0.05695	17:21	17.35	0.289167	300	1.03746	5.26778	5.07755
7	SB	457.9	0.04579	13:31	13.5167	0.225278	230	1.02096	5.02293	4.9198
8	SB	486.2	0.04862	7:56	7.93333	0.132222	190	1.43697	3.90786	2.7195
9	SB*	501.3	0.05013	41:42	41.7	0.695	910	1.30935	18.1528
10	SRT	592.9	0.05929	13:47	13.7833	0.229722	240	1.04474	4.0479	3.87455
11	SRT	569.5	0.05695	15:35	15.5833	0.259722	260	1.00107	4.56541	4.56053
12	SRT	439.9	0.04399	13:25	10.4167	0.173611	270	1.5552	6.13776	3.9466
* puddled without rotavating the soil										4.25845	average
										0.74148
2015-12-11	ROTAVATION
Plot No.	Treatment	Area		Time			Fuel used	FC (L/hr)		Field Capacity								Lit/ha)
		(m^2)	ha	min	min	hr	mL	L/hr	L/ha	hr/ha					CSR	PSR	SB	SRT
1	CSR	506.1	0.05061	17:25	18.0333	0.300556	3700	12.3105	5.84361	5.93866					5.84361	5.84361	5.84361	5.84361
4	CSR	578.4	0.05784	9:08	16.2833	0.271389		13.6336	5.84361	4.69206					5.84361	5.84361		5.84361
11	CSR	481.5	0.04815													5.84361	5.84361	5.84361
2	PSR	592.9	0.05929	15:20	18.2	0.303333		12.1978	5.84361	5.1161				Ave	5.84361	5.84361	5.84361	5.84361
10	PSR	555.6	0.05556	18:25	19.3667	0.322778		11.463	5.84361	5.80954				Stdev	0	0	0	0
12	PSR	569.5	0.05695	14:15	18.7333	0.312222		11.8505	5.84361	5.48239
3	SB	457.9	0.04579	10:23	14.5	0.241667		15.3103	5.84361	5.27772
5	SB	501.3	0.05013
7	SB	486.2	0.04862	11:26	19	0.316667		11.6842	5.84361	6.51309
6	SRT	592.9	0.05929	14:22	17.0667	0.284444		13.0078	5.84361	4.79751
8	SRT	569.5	0.05695	13:27	18.4333	0.307222		12.0434	5.84361	5.3946
9	SRT	439.9	0.04399	13:23	16.7	0.278333		13.2934	5.84361	6.3272
										5.53489
										0.609293
2015-12-11	SECOND PUDDLING
Plot No.	Treatment	Area		Time			Fuel used	FC (L/hr)		Field Capacity
		(m^2)	ha	min	min	hr	mL	L/hr	L/ha	hr/ha					CSR	PSR	SB	SRT
1	CSR	506.1	0.05061	18:02	18.0333	0.300556	390	1.2976	7.70599	5.93866					7.70599	5.56586	6.77004	6.07185
4	CSR	578.4	0.05784	16:17	16.2833	0.271389	310	1.14227	5.35961	4.69206					5.35961	7.91937	6.78237	7.37489
11	CSR	481.5	0.04815	16:59	16.9833	0.283056	400	1.41315	8.30737	5.87862					8.30737	6.84811	8.8441	7.95635
2	PSR	592.9	0.05929	18:12	18.2	0.303333	330	1.08791	5.56586	5.1161				Ave	7.12432	6.77778	7.4655	7.13436
10	PSR	555.6	0.05556	19:22	19.3667	0.322778	440	1.36317	7.91937	5.80954				Stdev	1.55759	1.17833	1.19392	0.965001
12	PSR	569.5	0.05695	18:44	18.7333	0.312222	390	1.24911	6.84811	5.48239
3	SB	457.9	0.04579	14:30	14.5	0.241667	310	1.28276	6.77004	5.27772
5	SB	501.3	0.05013	15:31	15.5167	0.258611	340	1.31472	6.78237	5.15881
7	SB	486.2	0.04862	19:00	19	0.316667	430	1.35789	8.8441	6.51309
6	SRT	592.9	0.05929	17:04	17.0667	0.284444	360	1.26562	6.07185	4.79751
8	SRT	569.5	0.05695	18:26	18.4333	0.307222	420	1.36709	7.37489	5.3946
9	SRT	439.9	0.04399	16:42	16.7	0.278333	350	1.25749	7.95635	6.3272
										5.53219
										0.572129
2015-12-17	FIRST HARROWING
Plot No.	Treatment	Area		Time			Fuel used	FC (L/hr)		Field Capacity
		(m^2)	ha	min	min	hr	mL	L/hr	L/ha	hr/ha					CSR	PSR	SB	SRT
1	CSR	506.1	0.05061	16:14	16.2333	0.270556	210	0.776181	4.14938	5.34589					4.14938	5.22854	4.14938	4.38523
4	CSR	578.4	0.05784	21:59	21.9833	0.366389	270	0.736922	4.66805	6.33452					4.66805	4.13967	4.98703	4.56541
11	CSR	481.5	0.04815	12:20	12.3333	0.205556	170	0.827027	3.53063	4.26907					3.53063	5.09219	3.08515	4.77381
2	PSR	592.9	0.05929	20:59	20.9833	0.349722	310	0.886418	5.22854	5.8985				Ave	4.11602	4.82013	4.07385	4.57482
10	PSR	555.6	0.05556	19:29	19.4833	0.324722	230	0.708298	4.13967	5.84453				Stdev	0.569441	0.593228	0.953188	0.194464
12	PSR	569.5	0.05695	20:16	20.2667	0.337778	290	0.858553	5.09219	5.93113
3	SB	457.9	0.04579	12:05	12.0833	0.201389	190	0.943448	4.14938	4.3981
5	SB	501.3	0.05013	13:29	13.4833	0.224722	250	1.11248	4.98703	4.48279
7	SB	486.2	0.04862	11:57	11.95	0.199167	150	0.753138	3.08515	4.09639
6	SRT	592.9	0.05929	19:39	19.65	0.3275	260	0.793893	4.38523	5.5237
8	SRT	569.5	0.05695	21:22	21.3667	0.356111	260	0.730109	4.56541	6.25305
9	SRT	439.9	0.04399	19:00	19	0.316667	210	0.663158	4.77381	7.19861
										5.46469
										0.970273
2015-12-18	SECOND HARROWING
Plot No.	Treatment	Area		Time			Fuel used	FC (L/hr)		Field Capacity
		(m^2)	ha	min	min	hr	mL	L/hr	L/ha	hr/ha					CSR	PSR	SB	SRT
1	CSR	506.1	0.05061	6:12	6.2	0.103333	110	1.06452	2.17348	2.04176					2.17348	0.843313	3.49421	2.02395
4	CSR	578.4	0.05784	7:35	7.58333	0.126389	150	1.18681	2.59336	2.18515					2.59336	3.41973	1.99481	2.80948
11	CSR	481.5	0.04815	9:24	9.4	0.156667	105	0.670213	2.18069	3.25372					2.18069	1.49254	3.29083	3.86451
2	PSR	592.9	0.05929	9:39	9.65	0.160833	50	0.310881	0.843313	2.71266				Ave	2.31584	1.91853	2.92662	2.89932
10	PSR	555.6	0.05556	11:39	11.65	0.194167	190	0.978541	3.41973	3.49472				Stdev	0.240364	1.33999	0.813348	0.923565
12	PSR	569.5	0.05695	8:49	8.81667	0.146944	85	0.57845	1.49254	2.58024
3	SB	457.9	0.04579	7:53	7.88333	0.131389	160	1.21776	3.49421	2.86938
5	SB	501.3	0.05013	5:27	5.45	0.0908333	100	1.10092	1.99481	1.81196
7	SB	486.2	0.04862	6:36	6.6	0.11	160	1.45455	3.29083	2.26244
6	SRT	592.9	0.05929	6:10	6.16667	0.102778	120	1.16757	2.02395	1.73348
8	SRT	569.5	0.05695	11:36	11.6	0.193333	160	0.827586	2.80948	3.39479
9	SRT	439.9	0.04399	9:35	9.58333	0.159722	170	1.06435	3.86451	3.63088
										2.66426
										0.669323
2015-12-18	LEVELING
Plot No.	Treatment	Area		Time			Fuel used	FC (L/hr)		Field Capacity
		(m^2)	ha	min	min	hr	mL	L/hr	L/ha	hr/ha					CSR	PSR	SB	SRT
1	CSR	506.1	0.05061	5:37	5.61667	0.0936111	60	0.64095	1.18554	1.84966					1.18554	0.67465	1.74711	1.18064
4	CSR	578.4	0.05784	4:12	4.2	0.07	50	0.714286	0.864454	1.21024					0.864454	1.07991	2.59326	1.58033
11	CSR	481.5	0.04815	4:02	4.03333	0.0672222	50	0.743802	1.03842	1.3961					1.03842	0.877963	0.822707	1.8186
2	PSR	592.9	0.05929	3:49	3.81667	0.0636111	40	0.628821	0.67465	1.07288				Ave	1.02947	0.877509	1.72102	1.52652
10	PSR	555.6	0.05556	5:14	5.23333	0.0872222	60	0.687898	1.07991	1.56987				Stdev	0.160728	0.202632	0.885564	0.322365
12	PSR	569.5	0.05695	4:02	4.03333	0.0672222	50	0.743802	0.877963	1.18037
3	SB	457.9	0.04579	6:02	6.03333	0.100556	80	0.79558	1.74711	2.19602
5	SB	501.3	0.05013	9:12	9.2	0.153333	130	0.847826	2.59326	3.05871
7	SB	486.2	0.04862	3:42	3.7	0.0616667	40	0.648649	0.822707	1.26834
6	SRT	592.9	0.05929	5:35	5.58333	0.0930556	70	0.752239	1.18064	1.5695
8	SRT	569.5	0.05695	7:33	7.55	0.125833	90	0.715232	1.58033	2.20954
9	SRT	439.9	0.04399	4:01	4.01667	0.0669444	80	1.19502	1.8186	1.52181
										1.67525
										0.573219

## Sheet: TRANSPLANTING
Plot No.	Treatment	Area	MANPOWER	Total Time of Planting		Planting Rate
		ha		(min)		(hr/ha)
1	CSR	0.05061	8	37:24	37.4	98.5313
2	PSR	0.059286	8	34:34	34.5667	77.7399
3	SB	0.04579	8	36:47	36.7833	107.107
4	CSR	0.05784	8	39:45	39.75	91.6321
5	SB	0.050128	10	29:27	29.45	97.916
6	SRT	0.059286	10	30:28	30.4667	85.6489
7	SB	0.048615	8	34:50	34.8333	95.5352
8	SRT	0.056949	8	43:27	42.45	99.3872
9	SRT	0.043985	8	38:11	38.1833	115.747
10	PSR	0.05556	8	35:58	35.9667	86.3131
11	CSR	0.048152	10	34:58	34.9667	121.029
12	PSR	0.056949	10	29:08	29.1333	85.2615
						96.8206	ave
						12.8708

## Sheet: agr inputs
Agr. Inputs	CSR	PSR	SB	SRT
Land used (m2)	518.953	557.513	498.497	535.537
Seeds (kg ha-1)	14.8333	14.8333	14.8333	14.8333
NPK (14-14-14) (kg ha-1)	249.83	249.83	249.83	249.83
Urea (46-0-0) (kg ha-1)	238.449	238.449	238.449	238.449
Herbicide (kg ha-1)	1.5	1.5	1.5	1.5

## Sheet: Fertilizer 2015WS
BASAL FERTILIZER APPLICATION							Max tillering Stage (28-30DAT)			Panicle Initiation Stage (42-45DAT)		Re-application of Urea (max tillering)				Spot application of Urea (Additional)				Total N at 2nd application	Additional N to be applied	3rd application, 5 August
Date	2015-06-29	10 DAT	TP Date	2015-06-19			Date	2015-07-19		Date	2015-08-03	Date	2015-07-22	33 DAT		Date	2015-07-31	42 DAT
INPUT	Complete Fertilizer (14-14-14)						Input	Urea		Input	Urea	INPUT	Urea, kg	25		INPUT	Urea, kg	22
Total fert used:	161	kg	Fuel consumption				Recommended N, kg	35		35			N amount	11.5			N amount	10.12	N Amount	46.2921	-11.2921	23.7079
Losses:	17.51	kg	0.331539	L/ha			Total Amount (kg.ha)	76.087		Total Amount (kg/ha)	76.087	Manpower	2				Manpower	2 persons	Urea, kg	63.4	-24.548	51.539
Amount applied on plots:	143.49						Amt. needed at LCA plot (0.63ha)	47.9348		Amt. needed at LCA plot (0.63ha)	47.9348	Total time of operation:	25	mins
total fuel used:	390	mL
MACHINE USED	POLARO mechanical fertilizer spreader (5HP gas engine)																N req't for 0.63ha		RECOMPUTATION	Total N at 2nd application	Additional N to be applied	3rd application, 5 August
speed setting:	5
Rate	449.3	kg/hr															max tillering	22.05	N Amount	29.164	-7.114	14.936
Total time of operation:	70.58	mins																		OR	-7.114	14.936
Plot No.	Treatment	Area	Total Time of Application		Fertilizer Used		Fuel Used		SUMMARY								panicle initiation	22.05	Urea, kg	63.4	-15.4652	32.4696	62.3416
		ha	(sec)	(hr)	(kg)		(mL)		total fert used/ treatment	Area total/ treatment		Total fuel used/ treatment
1	CSR	0.05061	108.48	0.0301333	11.4697		16.7792		35.4905	0.156602		51.9196	CSR						1st	2nd+ re-appl'n + spot	3rd+ re-appl'n	TOTAL
2	PSR	0.059286	91.82	0.0255056	13.4359		19.6556		38.9337	0.171795		56.9567	PSR					fertilizer used	143.49	63.4	60.78
3	SB	0.04579	101.16	0.0281	10.3773		15.1812		32.7553	0.144533		47.9183	SB					amount of N applied	20.0886	29.164	27.9588	77.2114
4	CSR	0.05784	103.02	0.0286167	13.1082		19.1762											required N		.		63
5	SB	0.050128	104.26	0.0289611	11.3604		16.6194											P, K				20.0886
6	SRT	0.059286	95.03	0.0263972	13.4359		19.6556		36.3105	0.16022		53.1191	SRT
7	SB	0.048615	91.69	0.0254694	11.0176		16.1178				0
8	SRT	0.056949	84.85	0.0235694	12.9063		18.8808					209.914
9	SRT	0.043985	89.51	0.0248639	9.96827		14.5827
10	PSR	0.05556	90.74	0.0252056	12.5915		18.4203
11	CSR	0.048152	101.87	0.0282972	10.9126		15.9643
12	PSR	0.056949	87.25	0.0242361	12.9063		18.8808
		0.63315		0.319356			209.914				kg N/ha	P	K
			total fertilizer used in the plots		143.49					20.0886	31.728	31.728	31.728
			losses:		17.51
				T14 applied	226.629	31.728	N, P & K applied, kg/hectare
PESTICIDE APPLICATION
Period	Name of Pesticide	Classification	A.i.	Dosage (ml)
After transplanting	Bayluscide	molluscicide	Niclosamide	750
	Sofit	herbicide	Pretilachlor	900
MAX TILLERING STAGE
Date	2015-07-21	32 DAT	TP Date	2015-06-19
INPUT	Urea								REAPPLICATION
Total fert used:	21	kg	Fuel consumption
Losses:	4.6	kg	1.11559	L/hr					Amount of Urea		25	kg
Amount applied on plots:	16.4								Amount of N		11.5
total fuel used:	600	mL							Manpower		2
MACHINE USED	POLARO mechanical fertilizer spreader						4.6		Total Time of application		25	mins
speed setting:	4	1000
Rate	25.91	kg/ ha
Total time of operation:	32.27	mins
									SUMMARY
Plot No.	Treatment	Area	Total Time of Application		Fertilizer Used		Fuel Used		total fert used/ treatment	Area total/ treatment		Total fuel used/ treatment
		ha	(sec)	(hr)	(kg)		mL		4.05634	0.156602		105.817	CSR
1	CSR	0.05061	131.22	0.03645	1.31091		40.6632		4.44987	0.171795		103.716	PSR
2	PSR	0.059286	113.94	0.03165	1.53564		35.3083		2.55766	0.144533		100.381	SB
3	SB	0.04579	110.94	0.0308167	1.18606		34.3787			0
4	CSR	0.05784	114.31	0.0317528	1.49819		35.423			0
5	SB	0.050128	115.65	0.032125	1.29843		35.8382		4.15006	0.16022		106.734	SRT
6	SRT	0.059286	118.84	0.0330111	1.53564		36.8268
7	SB	0.048615	97.34	0.0270389	1.25924		30.1642
8	SRT	0.056949	112.72	0.0313111	1.47511		34.9303			kg N/ha	11.915
9	SRT	0.043985	112.87	0.0313528	1.13931		34.9768
10	PSR	0.05556	105.15	0.0292083	1.43913		32.5844
11	CSR	0.048152	95.94	0.02665	1.24724		29.7304
12	PSR	0.056949	115.6	0.0321111	1.47511		35.8227
		0.63315	Total fertilizer used in the plots		16.4		416.647
				Urea Applied per hectare	25.9022	11.915	N applied per hectare
PANICLE INITIATION STAGE									REAPPLICATION
Date	2015-08-05		TP Date	2015-06-20
INPUT	Urea								Amount of Urea		21	kg
Total fert used:	49	kg	Fuel consumption						Amount of N		9.66
Losses:	9.22	kg	0.669892	L/hr					Manpower		1
Amount applied on plots:	39.78	kg					9.22		Total Time of application			mins
total fuel used:	500	mL
MACHINE USED	POLARO mechanical fertilizer spreader
speed setting:	5.5	1000
Rate	94.2	kg/hr
Time of Operation	44.7833	mins							SUMMARY
Plot No.	Treatment	Area	Total Time of Application		Fertilizer Used		Fuel Used		total fert used/ treatment	Area total/ treatment	Amount N	Total fuel used/ treatment
		ha	(sec)	(hr)	(kg)		mL		9.8391	0.156602	4.52599	74.479	CSR
1	CSR	0.05061	149.71	0.0415861	3.17976		27.8582		10.7937	0.171795	4.96508	67.8266	PSR
2	PSR	0.059286	129.67	0.0360194	3.72486		24.1291		6.2039	0.144533	4.17718	71.2039	SB
3	SB	0.04579	132.26	0.0367389	2.87693		24.6111			0	13.6682
4	CSR	0.05784	116.44	0.0323444	3.63401		21.6673			0
5	SB	0.050128	128.05	0.0355694	3.14948		23.8277		10.0664	0.16022		69.3785	SRT
6	SRT	0.059286	127.49	0.0354139	3.72486		23.7235
7	SB	0.048615	122.34	0.0339833	3.05442		22.7652
8	SRT	0.056949	117.31	0.0325861	3.57803		21.8292			kg N/ha	28.9012
9	SRT	0.043985	128.04	0.0355667	2.76352		23.8258
10	PSR	0.05556	116.32	0.0323111	3.49076		21.645
11	CSR	0.048152	134.1	0.03725	3.02533		24.9535
12	PSR	0.056949	118.51	0.0329194	3.57803		22.0525
		0.63315	Total fertilizer used in the plots		39.78		282.888
			Losses:		9.22		217.112
				Urea applied per hectare	62.8287	28.9012
											72.5443
				N applied per hectare		72.5443
				Re-applications, kg	46	21.16	33.5873	urea used per hectare			106.132	This should be the total amount of N applied instead of 136 as written in Table 1 of the manuscript.
				Total N applied with re-applications		106.132

## Sheet: Fertilizer 2016DS
BASAL FERTILIZER APPLICATION
Date	2015-06-29	10 DAT	TP Date	2015-12-22
INPUT	Complete Fertilizer (14-14-14)								per ha	.63 ha
amount:	158.18	kg					Total N requirement:		100	63
total fuel used:							Total N applied :			91.5932
MANUAL APPL'N
Manpower	1
Plot No.	Treatment	Area	Total Time of Application		Fertilizer Used	Fert appl'n rate	Manpower
		ha	(min)	(hr)	(kg)	hr/ha	man-days/ha
1	CSR	0.05061	7.96667	0.132778	12.7	2.62355	0.327944
2	PSR	0.059286	9.31667	0.155278	14.8	2.61913	0.327391
3	SB	0.04579	7.78333	0.129722	11.4	2.83298	0.354123
4	CSR	0.05784	8.85	0.1475	14.5	2.55014	0.318767
5	SB	0.050128	7.81667	0.130278	12.5	2.5989	0.324863
6	SRT	0.059286	7.38333	0.123056	14.78	2.07563	0.259453
7	SB	0.048615	6.75	0.1125	12.2	2.3141	0.289263
8	SRT	0.056949	8.11667	0.135278	14.2	2.37542	0.296927
9	SRT	0.043985	7.03333	0.117222	11	2.66505	0.333131
10	PSR	0.05556	8.83333	0.147222	13.9	2.64979	0.331224
11	CSR	0.048152	7.01667	0.116944	12	2.42865	0.303581
12	PSR	0.056949	8.01667	0.133611	14.2	2.34615	0.293269
		0.63315
			total fertilizer used in the plots		158.18
				Application per hectare	249.83	kg/ha	34.9762	N, P & K rate, kg/ha
			Total Time (hr)	1.58139	Manual fertilizer spreading
MAX TILLERING FERTILIZER APPLICATION
Date	2016-01-20	29DAT	TP Date	2015-12-22
INPUT	Urea
Total fert used	82.53	kg
amount used	78.4035	kg
losses (assumed at 5%)	4.1265	kg
Fuel used	3.5	L
16HP diesel engine
Plot No.	Treatment	Area	Total Time of Application		Fertilizer Used	Fert appl'n rate	Fuel consumption
		ha	(min)	(hr)	(kg)	hr/ha	L/ha
1	CSR	0.05061	7.8	0.13	6.26708	2.56866	5.52792
2	PSR	0.059286	5.66667	0.0944444	7.34144	1.59303	5.52792
3	SB	0.04579	5.53333	0.0922222	5.67021	2.01403	5.52792
4	CSR	0.05784	5.48333	0.0913889	7.16238	1.58003	5.52792
5	SB	0.050128	5.45	0.0908333	6.20739	1.81203	5.52792
6	SRT	0.059286	5.58333	0.0930556	7.34144	1.5696	5.52792
7	SB	0.048615	7.6	0.126667	6.02004	2.60551	5.52792
8	SRT	0.056949	5.91667	0.0986111	7.05204	1.73157	5.52792
9	SRT	0.043985	5.46667	0.0911111	5.4467	2.07141	5.52792
10	PSR	0.05556	5.5	0.0916667	6.88004	1.64987	5.52792
11	CSR	0.048152	5.16667	0.0861111	5.9627	1.78832	5.52792
12	PSR	0.056949	5.66667	0.0944444	7.05204	1.6584	5.52792
		0.63315					5.52792
			total fertilizer used in the plots		78.4035	36.0656
				Application per hectare	123.831	56.9622	N rate, kg/ha
				1.18056
PANICLE INITIATION FERTILIZER APPLICATION
Date	2016-02-02	29DAT	TP Date	2015-12-22
INPUT	Urea
Total fert used	76.39	kg
amount used	72.5705	kg
losses (assumed at 5%)	3.8195	kg
Fuel used	2.15	L
Plot No.	Treatment	Area	Total Time of Application		Fertilizer Used	Fert appl'n rate	Fuel consumption
		ha	(min)	(hr)	(kg)	hr/ha	L/ha
1	CSR	0.05061	1.95	0.0325	5.80083	0.642166	3.39572
2	PSR	0.059286	2	0.0333333	6.79525	0.562246	3.39572
3	SB	0.04579	1.76667	0.0294444	5.24837	0.643032	3.39572
4	CSR	0.05784	1.85	0.0308333	6.62952	0.53308	3.39572
5	SB	0.050128	2.05	0.0341667	5.74558	0.681588	3.39572
6	SRT	0.059286	2.26667	0.0377778	6.79525	0.637212	3.39572
7	SB	0.048615	1.91667	0.0319444	5.57216	0.65709	3.39572
8	SRT	0.056949	1.95	0.0325	6.52739	0.570686	3.39572
9	SRT	0.043985	2.05	0.0341667	5.04148	0.77678	3.39572
10	PSR	0.05556	1.9	0.0316667	6.36819	0.569954	3.39572
11	CSR	0.048152	2.11667	0.0352778	5.51909	0.732634	3.39572
12	PSR	0.056949	2.08333	0.0347222	6.52739	0.609707	3.39572
		0.63315
			total fertilizer used in the plots		72.5705	33.3824
					114.618	kg per hectare	52.7244
							104.424
				TOTAL N applied, kg/ha			144.663
				TOTAL P applied, kg/ha			34.9762
				TOTAL K applied, kg/ha			34.9762

## Sheet: FERTILIZER APPLICATION
BASAL FERTILIZER APPLICATION
Date	2015-06-29	10 DAT	TP Date	2015-12-22								per ha	.63 ha
INPUT	Complete Fertilizer (14-14-14)									Total N requirement:		100	63
amount:	158.18	kg								Total N applied :			91.5932
total fuel used:
MANUAL APPL'N
Manpower	1
Plot No.	Treatment	Area	Total Time of Application		Fertilizer Used	Fert appl'n rate	Manpower
		ha	(min)	(hr)	(kg)	hr/ha	man-days/ha			h/ha	2.50662
1	CSR	0.05061	7.96667	0.132778	12.7	2.62355	0.327944			st	0.204653
2	PSR	0.059286	9.31667	0.155278	14.8	2.61913	0.327391
3	SB	0.04579	7.78333	0.129722	11.4	2.83298	0.354123
4	CSR	0.05784	8.85	0.1475	14.5	2.55014	0.318767
5	SB	0.050128	7.81667	0.130278	12.5	2.5989	0.324863
6	SRT	0.059286	7.38333	0.123056	14.78	2.07563	0.259453
7	SB	0.048615	6.75	0.1125	12.2	2.3141	0.289263
8	SRT	0.056949	8.11667	0.135278	14.2	2.37542	0.296927
9	SRT	0.043985	7.03333	0.117222	11	2.66505	0.333131
10	PSR	0.05556	8.83333	0.147222	13.9	2.64979	0.331224
11	CSR	0.048152	7.01667	0.116944	12	2.42865	0.303581
12	PSR	0.056949	8.01667	0.133611	14.2	2.34615	0.293269
		0.63315
			total fertilizer used in the plots		158.18								kg/ha
												NPK	249.83
				Per hectare req't	249.83	kg/ha						Urea	238.449
MAX TILLERING FERTILIZER APPLICATION
Date	2016-01-20	29DAT	TP Date	2015-12-22
INPUT	Urea
Total fert used	82.53	kg
amount used	78.4035	kg
losses (assumed at 5%)	4.1265	kg
Fuel used	3.5	L
Plot No.	Treatment	Area	Total Time of Application		Fertilizer Used	Fert appl'n rate	Fuel consumption
		ha	(min)	(hr)	(kg)	hr/ha	L/ha			h/ha	1.88687
1	CSR	0.05061	7.8	0.13	6.26708	2.56866	5.52792			st	0.364374
2	PSR	0.059286	5.66667	0.0944444	7.34144	1.59303	5.52792
3	SB	0.04579	5.53333	0.0922222	5.67021	2.01403	5.52792
4	CSR	0.05784	5.48333	0.0913889	7.16238	1.58003	5.52792
5	SB	0.050128	5.45	0.0908333	6.20739	1.81203	5.52792
6	SRT	0.059286	5.58333	0.0930556	7.34144	1.5696	5.52792
7	SB	0.048615	7.6	0.126667	6.02004	2.60551	5.52792
8	SRT	0.056949	5.91667	0.0986111	7.05204	1.73157	5.52792
9	SRT	0.043985	5.46667	0.0911111	5.4467	2.07141	5.52792
10	PSR	0.05556	5.5	0.0916667	6.88004	1.64987	5.52792
11	CSR	0.048152	5.16667	0.0861111	5.9627	1.78832	5.52792
12	PSR	0.056949	5.66667	0.0944444	7.05204	1.6584	5.52792
		0.63315
			total fertilizer used in the plots		78.4035	36.0656
				Per hectare req't	123.831	kg/ha
																3500	MJ/ton
																3.5	MJ/kg
PANICLE INITIATION FERTILIZER APPLICATION
Date	2016-02-02	29DAT	TP Date	2015-12-22
INPUT	Urea
Total fert used	76.39	kg
amount used	72.5705	kg
losses (assumed at 5%)	3.8195	kg
Fuel used	2.15	L
Plot No.	Treatment	Area	Total Time of Application		Fertilizer Used	Fert appl'n rate	Fuel consumption
		ha	(min)	(hr)	(kg)	hr/ha	L/ha			h/ha	0.634681
1	CSR	0.05061	1.95	0.0325	5.80083	0.642166	3.39572			st	0.0720478
2	PSR	0.059286	2	0.0333333	6.79525	0.562246	3.39572
3	SB	0.04579	1.76667	0.0294444	5.24837	0.643032	3.39572
4	CSR	0.05784	1.85	0.0308333	6.62952	0.53308	3.39572
5	SB	0.050128	2.05	0.0341667	5.74558	0.681588	3.39572
6	SRT	0.059286	2.26667	0.0377778	6.79525	0.637212	3.39572
7	SB	0.048615	1.91667	0.0319444	5.57216	0.65709	3.39572
8	SRT	0.056949	1.95	0.0325	6.52739	0.570686	3.39572
9	SRT	0.043985	2.05	0.0341667	5.04148	0.77678	3.39572
10	PSR	0.05556	1.9	0.0316667	6.36819	0.569954	3.39572
11	CSR	0.048152	2.11667	0.0352778	5.51909	0.732634	3.39572
12	PSR	0.056949	2.08333	0.0347222	6.52739	0.609707	3.39572
		0.63315
			total fertilizer used in the plots		72.5705	33.3824
				Per hectare req't	114.618	kg/ha

## Sheet: Grain and ricestraw
Wet Season 2015																								Rice straw
Yield (t/ha at 14%)								Yield (dry-weight)							HRR %										Yield at harvest				Yield at treatment				Straw					SD energy	output
	CSRm	PSRm	SB	SRt				CSRm	PSRm	SB	SRt					CSRm	PSRm	SB	SRt					Treatments	t/ha (dry weight)				t/ha (dry weight)				CSRm		PSR				CSRm	PSRm	SB	SRt
	5.85012	5.72874	6.14196	6.39271				5.03111	4.92671	5.28208	5.49773					64.68	61.772	61.92	65.28							Average	SD		Yield (t/ha)	Incorporate	Remove	SD	0.229	0.298	0.575	1.036			3.19	10.36	5.33	9.9
	5.78068	5.61049	5.66655	5.09012				4.97138	4.82502	4.87323	4.3775					62.908	65.728	59.984	64.236					CSRm	2.2	2.60333	0.378197				-2.21	SE	0.132213	0.17205	0.331976	0.598135			0.69	0.81
	6.1744	6.84615	5.45723	5.71591				5.30998	5.88768	4.69322	4.91569					62.34	64.696	65.708	63.396					CSRm	2.95								CSRm	PSRm	SB	SRt				0.12	0.04	0.14
Average	5.93507	6.06179	5.75525	5.73291			Average	5.10416	5.21314	4.94951	4.9303				Average	63.3093	64.0653	62.5373	64.304					CSRm	2.66							Yield	2.21	1.3	2.21	2.21
SD	0.210154	0.681839	0.350875	0.65146			SD	0.180733	0.586382	0.301752	0.560256				SD	1.22053	2.05202	2.91151	0.943839					PSRm	2.69	2.41333	0.403774			1.3	0.91			0.91				SD energy output	3.88	11.29	5.37	10.04
																								PSRm	2.6							Mushroom	0.23	0.27				SD input	0.19	0.19	0.2	0.25
															Anova: Single Factor									PSRm	1.95								0.69	0.81	0	0
																								SB	2.58035	2.48123	0.281786			2.21		Incorporate		0.2	0.23	0.23		total	4.07	11.48	5.57	10.29
															SUMMARY									SB	2.70006							GJ/ha		0.81	0.34	1.33
Anova: Single Factor							Anova: Single Factor								Groups	Count	Sum	Average	Variance					SB	2.16328								0	0.124615	0.0353846	0.138416
															CSR	3	189.928	63.3093	1.4897					SRt	2.6461	2.67299	0.2168			2.21
SUMMARY							SUMMARY								PSR	3	192.196	64.0653	4.21079					SRt	2.47089
Groups	Count	Sum	Average	Variance			Groups	Count	Sum	Average	Variance				SB	3	187.612	62.5373	8.47687					SRt	2.90198						% (loss)
CSR	3	17.8052	5.93507	0.0441648			CSR	3	15.3125	5.10416	0.0326643				SRT	3	192.912	64.304	0.890832					Average	2.54272				2.21		13.0852
PSR	3	18.1854	6.06179	0.464905			PSR	3	15.6394	5.21314	0.343844													SD	0.299764				0.23
SB	3	17.2657	5.75525	0.123113			SB	3	14.8485	4.94951	0.0910545				ANOVA
SRT	3	17.1987	5.73291	0.4244			SRT	3	14.7909	4.9303	0.313886				Source of Variation	SS	df	MS	F	P-value
															Between Groups	5.7523	3	1.91743	0.509002	0.687052				Harvest index	0.665079
ANOVA															Within Groups	30.1364	8	3.76705
Source of Variation	SS	df	MS	F	P-value	F crit	ANOVA
Between Groups	0.218917	3	0.0729724	0.276258	0.841062	4.06618	Source of Variation	SS	df	MS	F	P-value	F crit		Total	35.8887	11
Within Groups	2.11317	8	0.264146				Between Groups	0.161911	3	0.0539704	0.276258	0.841062	4.06618
							Within Groups	1.5629	8	0.195362
Total	2.33208	11
							Total	1.72481	11
Dry season 2016
Yield (t/ha at 14%)								Yield (dry-weight)							HRR %									Rice straw
	CSRm	PSRm	SB	SRt				CSRm	PSRm	SB	SRt				CSRm	PSRm	SB	SRt							Yield at harvest						Yield at treatment
	3.45595	3.5431	4.26631	4.37503				2.97212	3.04706	3.66903	3.76252				47.5252	44.718	48.3698	50.5518						Treatments	t/ha	MC straw %		t/ha (dry weight)			t/ha (dry weight)
	4.61451	4.54804	4.36057	4.3235				3.96848	3.91132	3.75009	3.71821				51.2989	43.8535	52.7551	50.5325											Average	SD	Yield (t/ha)	Incorporate	Remove
	4.64941	4.3372	3.59348	4.53354				3.9985	3.72999	3.09039	3.89884				48.2991	51.4675	52.5795	53.3517						CSRm	5.87987	46.3703		3.15336	3.44362	0.256062			2.23											2.23
Average	4.23996	4.14278	4.07345	4.41069			Average	3.64637	3.56279	3.50317	3.79319			Average	49.0411	46.6797	51.2348	51.4787						CSRm	6.72545	47.3641		3.54
SD	0.679194	0.529932	0.418329	0.109466			SD	0.584107	0.455742	0.359763	0.094141			SD	1.99324	4.16887	2.48274	1.62216						CSRm	7.13396	49.0113		3.63751
																								PSRm	6.58627	53.0729		3.09075	3.53784	0.891017		1.37	0.86										1.37	0.86
Anova: Single Factor							Anova: Single Factor																	PSRm	6.11051	51.5771		2.95889
															SUMMARY									PSRm	8.15628	44.0446		4.56387
SUMMARY							SUMMARY								Groups	Count	Sum	Average	Variance					SB	7.73095	52.5945		3.6649	3.02162	0.568071		2.23											2.23
Groups	Count	Sum	Average	Variance			Groups	Count	Sum	Average	Variance				CSR	3	147.123	49.0411	3.97302					SB	5.70517	50.7266		2.81113
CSR	3	12.7199	4.23996	0.461304			CSRm	3	10.9391	3.64637	0.341181				PSR	3	140.039	46.6797	17.3795					SB	5.25504	50.7361		2.58884
PSR	3	12.4283	4.14278	0.280828			PSRm	3	10.6884	3.56279	0.207701				SB	3	153.704	51.2348	6.16402					SRt	6.17305	54.5817		2.80369	3.24072	0.379939		2.23											2.23
SB	3	12.2204	4.07345	0.174999			SB	3	10.5095	3.50317	0.129429				SRT	3	154.436	51.4787	2.63139					SRt	7.45391	53.1443		3.49258
SRT	3	13.2321	4.41069	0.0119829			SRt	3	11.3796	3.79319	0.00886253													SRt	7.54717	54.6071		3.42588					% (loss)											% (loss)
																											Average	3.31095			2.23		32.6477											32.6477
															ANOVA												SD	0.533108			0.23
ANOVA							ANOVA								Source of Variation	SS	df	MS	F	P-value	F crit
Source of Variation	SS	df	MS	F	P-value	F crit	Source of Variation	SS	df	MS	F	P-value	F crit		Between Groups	45.1274	3	15.0425	1.99582	0.193274	4.06618			Harvest index	0.522734
Between Groups	0.192469	3	0.0641564	0.276204	0.841099	4.06618	Between Groups	0.14235	3	0.04745	0.276204	0.841099	4.06618		Within Groups	60.2958	8	7.53698
Within Groups	1.85823	8	0.232279				Within Groups	1.37435	8	0.171793
															Total	105.423	11
Total	2.0507	11					Total	1.5167	11

## Sheet: Energy - WS2015
SimaPro 8.5.0.0	Process contribution	Date:	2018-02-26	Time:	09:16:10.516000
Project	LCA Rice production-IRRI_1
							Energy from Paddy		GJ/ha
								CSRm	PSRm	SB	SRt
Calculation:	Analyze							76.4728	74.8861	80.2877	83.5654
Results:	Process contribution							75.565	73.3403	74.0731	66.538
Product:	1 ha CSR_DS (of project LCA Rice production-IRRI_1)							80.7117	89.4928	71.3369	74.7184
Method:	Cumulative Energy Demand V1.09 / Cumulative energy demand						Average	77.5832	79.2397	75.2326	74.9406
Indicator:	Single score						SD	2.74714	8.913	4.58664	8.51589
Cut-off:	0.1 %
Default units:	No
Exclude infrastructure processes:	No
Exclude long-term emissions:	No
Sorted on item:	Process
Sort order:	Ascending
CSR_WS-18	Process	Project	Unit	Total	CSR_WS-18	Energy based diesel consumption	Rice seed, for sowing {GLO}| market for | Alloc Rec, S	Labor	Fertilizer WS2015_1	Herbicide	Paddy	Rice straw - mushrrom_E
	Total of all processes		GJ	-68.5882	0	5.45694	0.533798	0.361	7.05	0.507993	-77.6477	-6.618
PSR_WS-1	Process	Project	Unit	Total	PSR_WS-1	Energy based diesel consumption	Rice seed, for sowing {GLO}| market for | Alloc Rec, S	Labor	Fertilizer WS2015_1	Herbicide	Paddy	Rice straw - mushrrom_E	Rice straw(dm)_Based NPK
	Total of all processes		GJ	-67.2567	0	5.3662	0.533798	0.263	7.05	0.507993	-79.2163	-2.721	-0.808088
SB_WS-1	Process	Project	Unit	Total	SB_WS-1	Energy based diesel consumption	Rice seed, for sowing {GLO}| market for | Alloc Rec, S	Labor	Fertilizer WS2015_1	Herbicide	Paddy	Rice straw(dm)_based NPK-burning
	Total of all processes		GJ	-59.896	0	5.63239	0.533798	0.2444	7.05	0.507993	-75.2947	-0.337607
STR_WS-1	Process	Project	Unit	Total	STR_WS-1	Energy based diesel consumption	Rice seed, for sowing {GLO}| market for | Alloc Rec, S	Labor	Fertilizer WS2015_1	Herbicide	Paddy	Rice straw(dm)_Based NPK
	Total of all processes		GJ	-60.4765	0	5.65659	0.533798	0.2444	7.05	0.507993	-74.9026	-1.33449
		Energy
		CSR_WS-18	PSR_WS-1	SB_WS-1	STR_WS-1
	Energy based diesel consumption	5.45694	5.3662	5.63239	5.65659
	Rice seed, for sowing {GLO}| market for | Alloc Rec, S	0.533798	0.533798	0.533798	0.533798
	Labor	0.361	0.263	0.2444	0.2444					MJ kg-1	kg/ha		GJ/ha
	Fertilizer WS2015_1	7.05	7.05	7.05	7.05				Nitrogen (N)	58.7	106		6.2222
	Herbicide	0.507993	0.507993	0.507993	0.507993				P2O5	17.1	32		0.5472
	Paddy	-77.6477	-79.2163	-75.2947	-74.9026				K2O	8.83	32		0.28256
	Rice straw - mushrrom_E	-6.618	-2.721									total	7.05196
	Rice straw and ash incorporation		-0.808088	-0.337607	-1.33449
	Total	-70.3559	-69.0244	-61.6637	-62.2443
	SD	4.07	11.48	5.57	10.29
	IE
		13.9097	13.721	13.9686	13.9928

## Sheet: Energy - DS2016
SimaPro 8.5.0.0	Process contribution	Date:	2018-02-26	Time:	09:16:10.516000
Project	LCA Rice production-IRRI_1
Calculation:	Analyze
Results:	Process contribution
Product:	1 ha CSR_DS (of project LCA Rice production-IRRI_1)
Method:	Cumulative Energy Demand V1.09 / Cumulative energy demand
Indicator:	Single score
Cut-off:	0.1 %
Default units:	No
Exclude infrastructure processes:	No
Exclude long-term emissions:	No
Sorted on item:	Process
Sort order:	Ascending
CSR-DS	Process	Project	Unit	Total	CSR_DS	Energy based diesel consumption	Rice seed, for sowing {GLO}| market for | Alloc Rec, S	Labor	Fertilizer DS2016_1	Herbicide	Paddy	Rice straw - mushrrom_E
	Total of all processes		GJ	-48.8228	0	5.3662	0.533798	0.2434	9.41905	0.507993	-55.4253	-6.702
PSR_DS-1	Process	Project	Unit	Total	PSR_DS-1	Energy based diesel consumption	Rice seed, for sowing {GLO}| market for | Alloc Rec, S	Labor	Fertilizer DS2016_1	Herbicide	Paddy	Rice straw - mushrrom_E	Rice straw(dm)_Based NPK
	Total of all processes		GJ	-44.4522	0	5.2694	0.533798	0.1435	9.41905	0.507993	-54.1181	-2.589	-0.852878
SB_DS-1	Process	Project	Unit	Total	SB_DS-1	Energy based diesel consumption	Rice seed, for sowing {GLO}| market for | Alloc Rec, S	Labor	Fertilizer DS2016_1	Herbicide	Paddy	Rice straw(dm)_based NPK-burning
	Total of all processes		GJ	-40.3847	0	5.32385	0.533798	0.1415	9.41905	0.507993	-53.203	-0.341892
STR_DS-1	Process	Project	Unit	Total	STR_DS-1	Energy based diesel consumption	Rice seed, for sowing {GLO}| market for | Alloc Rec, S	Labor	Fertilizer DS2016_1	Herbicide	Paddy	Rice straw(dm)_Based NPK
	Total of all processes		GJ	-45.8145	0	5.34805	0.533798	0.1415	9.41905	0.507993	-57.6475	-1.35143
		CSR-DS	PSR_DS-1	SB_DS-1	STR_DS-1				MJ kg-1	kg/ha		GJ/ha
	Energy based diesel consumption	5.3662	5.2694	5.32385	5.34805			Nitrogen (N)	58.7	145		8.5115
	Rice seed, for sowing {GLO}| market for | Alloc Rec, S	0.533798	0.533798	0.533798	0.533798			P2O5	17.1	35		0.5985
	Labor	0.2434	0.1435	0.1415	0.1415			K2O	8.83	35		0.30905
	Fertilizer DS2016_1	9.41905	9.41905	9.41905	9.41905						total	9.41905
	Herbicide	0.507993	0.507993	0.507993	0.507993
	Paddy	-55.4253	-54.1181	-53.203	-57.6475
	Rice straw - mushrrom_E	-6.702	-2.589
	Rice straw and ash incorporation		-0.852878	-0.341892	-1.35143
	Total	-46.0568	-41.6862	-37.6187	-43.0486
	SD	11.14	8.6	6.58	1.93
	IE	16.0704	15.8737	15.9262	15.9504

[truncated: 1 more sheets: GHFE and Human Toxicity]
